# Supplementary material for: Twisted orientation of the muscle bundles in the levator ani functional parts in women: Implications for pelvic floor support mechanism
Source: J Anat. 2023 Oct 26;244(3):486–96. doi: 10.1111/joa.13968 (PMC10862148; doi:10.1111/joa.13968)
Supplement: Supplementary file 1 — Appendix S1: [file JOA-244-486-s001.zip]

Archive with 6 entries (6 files):
- 3D view.pdf
- Illustration1.png
- Illustration2.png
- Illustration3.png
- Illustration4.png
- Illustration5.png
